# Supplementary material for: miRNA-Profiling in Ejaculated and Epididymal Pig Spermatozoa and Their Relation to Fertility after Artificial Insemination
Source: Biology (Basel). 2022 Feb 1;11(2):236. doi: 10.3390/biology11020236 (PMC8869492; doi:10.3390/biology11020236)
Supplement: Supplementary file 1 [file biology-11-00236-s001.zip]

Archive with 1 entries (1 files):
- biology-1511381-supplementary.xlsx
