# Supplementary material for: miRNA-Profiling in Ejaculated and Epididymal Pig Spermatozoa and Their Relation to Fertility after Artificial Insemination
Source: Biology (Basel). 2022 Feb 1;11(2):236. doi: 10.3390/biology11020236 (PMC8869492; doi:10.3390/biology11020236)
Supplement: Supplementary file 1 [file biology-11-00236-s001.zip › biology-1511381-supplementary.xlsx]

## Sheet: Bioanalyzer Traces
Library before Purifying cDNA construct											Library after Purifying cDNA construct

## Sheet: miRNAs Detected
Chromosome	Start	Stop	Strand	miRNA
1	1882209	1882305	-	ssc-mir-9815
1	2600232	2600313	-	ssc-mir-9821
1	2816327	2816403	-	ssc-mir-9824
1	4108414	4108491	+	ssc-mir-9831
1	12666392	12666462	-	ssc-mir-9857
1	12884779	12884870	-	ssc-mir-9787
1	57721688	57721768	-	ssc-mir-30c-2
1	57750736	57750843	-	ssc-mir-30a
1	120448012	120448094	-	ssc-mir-190a
1	129013474	129013554	+	ssc-mir-628
1	142775297	142775380	-	ssc-mir-2366-1
1	142822087	142822170	+	ssc-mir-2366-2
1	143188241	143188313	-	ssc-mir-9838
1	179916336	179916421	-	ssc-mir-122
1	181756284	181756370	-	ssc-mir-339-2
1	199694416	199694496	-	ssc-mir-1285
1	200102137	200102217	+	ssc-mir-1285
1	212651386	212651470	-	ssc-mir-7-1
1	218530253	218530350	+	ssc-mir-9832
1	224397161	224397239	+	ssc-mir-31
1	225810907	225810983	-	ssc-mir-491
1	242988419	242988510	-	ssc-mir-101-1
1	247324286	247324358	-	ssc-mir-9823
1	250527017	250527126	-	ssc-mir-204
1	280645137	280645207	-	ssc-mir-32
1	284932187	284932264	-	ssc-mir-378b
1	286017379	286017459	+	ssc-mir-455
1	299322152	299322232	+	ssc-mir-181a-2
1	299324014	299324100	+	ssc-mir-181b-2
1	301042073	301042162	-	ssc-mir-9793
1	302681826	302681900	-	ssc-mir-199b
1	302681896	302681972	-	ssc-mir-9822
1	302806853	302806937	-	ssc-mir-219b
1	307481882	307481954	-	ssc-mir-9812
1	313734669	313734742	+	ssc-mir-126
10	11786567	11786663	-	ssc-mir-215
10	11786871	11786949	-	ssc-mir-194b
10	11890513	11890593	+	ssc-mir-664
10	11962863	11962941	+	ssc-mir-194b
10	11963149	11963245	+	ssc-mir-215
10	26426857	26426937	-	ssc-mir-181b-1
10	26427018	26427122	-	ssc-mir-181a-1
10	31340334	31340414	-	ssc-mir-24-2
10	31340880	31340960	-	ssc-mir-27b
10	31341114	31341194	-	ssc-mir-23b
10	35113341	35113450	+	ssc-mir-7-2
11	2111128	2111212	-	ssc-mir-9814
11	4905709	4905784	-	ssc-mir-9803
11	66610060	66610137	+	ssc-mir-17
11	66610195	66610287	+	ssc-mir-18a
11	66610343	66610425	+	ssc-mir-19a
11	66610513	66610584	+	ssc-mir-20a
11	66610642	66610722	+	ssc-mir-19b-1
11	66610762	66610842	+	ssc-mir-92a-1
11	81643736	81643790	+	ssc-mir-7144
12	1507084	1507163	+	ssc-mir-338
12	4273963	4274038	+	ssc-mir-6516
12	9111187	9111266	+	ssc-mir-9784-1
12	9188742	9188821	-	ssc-mir-9784-2
12	20363731	20363829	+	ssc-mir-9788-1
12	20428414	20428512	-	ssc-mir-9788-2
12	24289536	24289616	-	ssc-mir-152
12	24791267	24791347	-	ssc-mir-10a
12	24836774	24836854	+	ssc-mir-196a-1
12	36203916	36203996	+	ssc-mir-142
12	37088130	37088195	+	ssc-mir-454
12	37340385	37340477	+	ssc-mir-21
12	38396700	38396768	+	ssc-mir-378-2
12	45152792	45152872	-	ssc-mir-365-2
12	45165038	45165118	-	ssc-mir-193a
12	47176953	47177029	+	ssc-mir-144
12	47177114	47177179	+	ssc-mir-451
12	48287019	48287099	-	ssc-mir-423
12	50015722	50015800	-	ssc-mir-132
12	50016151	50016233	-	ssc-mir-212
12	54717025	54717105	+	ssc-mir-497
12	54717315	54717395	+	ssc-mir-195
12	54860462	54860542	+	ssc-mir-324
12	57502420	57502490	-	ssc-mir-9853-1
12	59358203	59358283	+	ssc-mir-744
12	61818217	61818315	+	ssc-mir-9828-1
12	61821304	61821402	+	ssc-mir-9828-2
12	61824382	61824480	+	ssc-mir-9828-3
13	22859191	22859271	+	ssc-mir-128-2
13	30329402	30329487	+	ssc-mir-138
13	34898111	34898191	-	ssc-mir-425
13	34898601	34898681	-	ssc-mir-191
13	37564051	37564141	+	ssc-mir-135-1
13	37599004	37599084	+	ssc-let-7g
13	85661890	85661964	-	ssc-mir-9850
13	108388133	108388231	+	ssc-mir-15b
13	108388290	108388367	+	ssc-mir-16-1
13	131580811	131580919	+	ssc-mir-1224
13	135461289	135461375	+	ssc-mir-28
13	149441289	149441373	+	ssc-mir-6529
13	191558610	191558690	+	ssc-mir-99a
13	191559336	191559430	+	ssc-let-7c
13	199063344	199063425	-	ssc-mir-155
13	209487906	209487962	+	ssc-mir-802
13	213676752	213676846	-	ssc-mir-9805
14	6954934	6955014	-	ssc-mir-320
14	12004173	12004252	-	ssc-mir-9854
14	14443005	14443090	-	ssc-mir-124a-2
14	53695562	53695642	-	ssc-mir-130b
14	55086524	55086600	+	ssc-mir-185
14	55110958	55111038	+	ssc-mir-1306
14	70824287	70824384	-	ssc-mir-9836
14	72055628	72055713	-	ssc-mir-1296
14	97294488	97294586	-	ssc-mir-9835
14	110407095	110407182	-	ssc-mir-107
14	121669991	121670065	+	ssc-mir-10382
14	123301752	123301851	+	ssc-mir-146b
14	138325833	138325909	-	ssc-mir-9851
14	144183485	144183554	+	ssc-mir-4331-2
14	153169585	153169665	-	ssc-mir-202
15	18661614	18661696	-	ssc-mir-128-1
15	56084609	56084706	-	ssc-mir-9797
15	88709098	88709182	+	ssc-mir-9826
15	91419021	91419101	+	ssc-mir-10b
15	133957549	133957624	+	ssc-mir-375
15	134433005	134433074	+	ssc-mir-4334
15	146643947	146644036	+	ssc-mir-10391
15	151429201	151429271	+	ssc-mir-7141
15	154447027	154447103	-	ssc-mir-149
15	155210719	155210810	+	ssc-mir-9791-1
15	155314801	155314894	+	ssc-mir-9844
15	155364700	155364792	-	ssc-mir-9791-2
15	155366681	155366756	+	ssc-mir-9847-1
15	155444859	155444934	+	ssc-mir-9847-2
15	155563758	155563855	+	ssc-mir-9862
16	39346543	39346630	+	ssc-mir-9799
16	41335754	41335831	+	ssc-mir-582
16	42164224	42164310	+	ssc-mir-9800
16	59686628	59686712	+	ssc-mir-218b
16	59912617	59912699	+	ssc-mir-103-1
16	68394520	68394598	-	ssc-mir-146a
16	68488129	68488207	+	ssc-mir-146a
17	2603744	2603826	-	ssc-mir-383
17	12191266	12191346	-	ssc-mir-486-1
17	36149787	36149867	-	ssc-mir-103-2
17	39044092	39044175	-	ssc-mir-9798
17	39852404	39852465	+	ssc-mir-7140
17	40148186	40148247	+	ssc-mir-7140
17	43571146	43571226	+	ssc-mir-499
17	66288704	66288781	-	ssc-mir-296
17	69274653	69274756	-	ssc-mir-133a-1
17	69285393	69285501	-	ssc-mir-1
17	69406189	69406263	+	ssc-mir-9856
17	69584235	69584319	+	ssc-mir-9845-1
17	69588032	69588116	+	ssc-mir-9845-2
17	69595623	69595707	+	ssc-mir-9845-3
17	69599417	69599501	+	ssc-mir-9845-4
17	69657802	69657886	+	ssc-mir-9845-5
17	69661596	69661680	+	ssc-mir-9845-6
18	6286693	6286773	-	ssc-mir-671
18	13361980	13362059	-	ssc-mir-490-1
18	16110017	16110095	-	ssc-mir-4337
18	19034822	19034903	+	ssc-mir-29b-1
18	19035225	19035311	+	ssc-mir-29a
18	19338000	19338080	-	ssc-mir-335
18	20030651	20030721	+	ssc-mir-183
18	20030888	20030973	+	ssc-mir-96
18	20035212	20035296	+	ssc-mir-182
18	21181553	21181637	+	ssc-mir-129b
18	49836543	49836623	+	ssc-mir-196b-1
18	50037507	50037585	+	ssc-mir-196b-2
18	51216035	51216103	+	ssc-mir-148a
2	339074	339150	+	ssc-mir-210
2	6416779	6416855	+	ssc-mir-194a
2	6416980	6417060	+	ssc-mir-192
2	7444711	7444771	-	ssc-mir-7142
2	12929884	12929963	-	ssc-mir-130a
2	20324630	20324710	-	ssc-mir-129a
2	20399938	20400010	-	ssc-mir-670
2	28433182	28433261	-	ssc-mir-1343
2	65553487	65553567	-	ssc-mir-181d
2	65553664	65553751	-	ssc-mir-181c
2	65581838	65581908	+	ssc-mir-23a
2	65582015	65582097	+	ssc-mir-27a
2	65582174	65582246	+	ssc-mir-24-1
2	69169761	69169843	-	ssc-mir-9801
2	69991779	69991859	-	ssc-mir-199a-2
2	80118849	80118929	+	ssc-mir-340-1
2	80137492	80137576	+	ssc-mir-340-2
2	82423677	82423736	-	ssc-mir-7138
2	83154226	83154304	-	ssc-mir-1271
2	88902990	88903056	+	ssc-mir-10384-1
2	98744572	98744659	-	ssc-mir-9-2
2	134068667	134068740	+	ssc-mir-9806-1
2	145381098	145381182	-	ssc-mir-874
2	146762443	146762518	-	ssc-mir-9820
2	146863043	146863118	-	ssc-mir-9820
2	157344738	157344818	+	ssc-mir-143
2	157346127	157346213	+	ssc-mir-145
2	157640353	157640433	+	ssc-mir-378-1
3	726710	726790	+	ssc-mir-339-1
3	1180174	1180245	+	ssc-mir-9817
3	6616431	6616523	+	ssc-mir-9796
3	10664432	10664492	+	ssc-mir-7137
3	22233412	22233490	-	ssc-mir-9785
3	29052266	29052325	+	ssc-mir-7135
3	29976236	29976316	-	ssc-mir-365-1
3	42401522	42401618	-	ssc-mir-1842
3	44864433	44864525	+	ssc-let-7a-2
3	44864800	44864897	+	ssc-let-7f-2
3	44867267	44867363	+	ssc-let-7d
3	84528167	84528259	+	ssc-mir-9811
3	85858352	85858431	+	ssc-mir-9789
3	90058975	90059080	+	ssc-mir-216-1
3	90065707	90065814	+	ssc-mir-217-1
3	103546143	103546224	+	ssc-mir-9855-1
3	103707510	103707591	-	ssc-mir-9855-2
3	139855128	139855208	-	ssc-mir-324
4	6713518	6713597	+	ssc-mir-30d
4	6717643	6717719	+	ssc-mir-30b
4	8240996	8241080	-	ssc-mir-9795
4	56174501	56174579	+	ssc-mir-9858
4	76136453	76136558	-	ssc-mir-124a-1
4	86540755	86540829	-	ssc-mir-9839
4	90746011	90746106	+	ssc-mir-9810
4	91824485	91824548	+	ssc-mir-9825
4	93041148	93041223	+	ssc-mir-9849
4	102543210	102543299	-	ssc-mir-9-1
4	103407102	103407182	-	ssc-mir-92b
4	104285506	104285589	-	ssc-mir-2411
4	104403861	104403944	-	ssc-mir-2411
4	104457810	104457893	+	ssc-mir-190b
4	131567078	131567160	-	ssc-mir-137
5	1499712	1499794	+	ssc-mir-1249-1
5	5388521	5388583	+	ssc-mir-7134
5	8348858	8348956	-	ssc-mir-9819
5	10378183	10378272	-	ssc-mir-9834
5	11886968	11887062	+	ssc-mir-9790
5	19654956	19655063	-	ssc-mir-196a-2
5	19690659	19690747	-	ssc-mir-615
5	20147919	20148007	+	ssc-mir-615
5	20388191	20388271	+	ssc-mir-148b
5	30021224	30021309	+	ssc-let-7i
5	34705705	34705786	-	ssc-mir-9808
5	49477033	49477129	+	ssc-mir-9852
5	53609775	53609866	+	ssc-mir-9827
5	66193719	66193784	-	ssc-mir-141
5	67690435	67690505	+	ssc-mir-9813
5	90552047	90552147	-	ssc-mir-135-2
5	92224978	92225058	-	ssc-mir-331
5	109259471	109259531	+	ssc-mir-7139
6	860751	860834	+	ssc-mir-9816
6	870325	870381	-	ssc-mir-10386
6	956763	956838	+	ssc-mir-6782
6	25134077	25134157	-	ssc-mir-328
6	47579825	47579905	+	ssc-mir-769
6	47708761	47708841	+	ssc-mir-769
6	50309879	50309956	-	ssc-mir-150-1
6	51858217	51858287	+	ssc-mir-99b
6	51858376	51858456	+	ssc-let-7e
6	51858852	51858932	+	ssc-mir-125a
6	52738857	52738935	+	ssc-mir-371
6	53057502	53057582	+	ssc-mir-935
6	58044174	58044255	-	ssc-mir-429
6	58064306	58064371	+	ssc-mir-200b
6	59927697	59927777	+	ssc-mir-551a
6	60130099	60130179	-	ssc-mir-4331-1
6	60147823	60147904	-	ssc-mir-2320
6	64986098	64986187	-	ssc-mir-9861
6	86019409	86019489	-	ssc-mir-9842
6	99485213	99485286	+	ssc-mir-133a-2
6	112191797	112191875	-	ssc-mir-187
6	131558966	131559048	+	ssc-mir-186
6	135736115	135736196	+	ssc-mir-101-2
6	157274408	157274475	+	ssc-mir-9829
6	157473595	157473675	-	ssc-mir-30c-1
6	157476655	157476735	-	ssc-mir-30e
7	4037102	4037190	-	ssc-mir-9841
7	6600219	6600298	-	ssc-mir-9802
7	8701439	8701499	+	ssc-mir-7136
7	10517648	10517726	+	ssc-mir-9837
7	11287587	11287655	-	ssc-mir-9807
7	22962941	22963029	+	ssc-mir-7857
7	29752701	29752784	-	ssc-mir-219a
7	52426445	52426525	+	ssc-mir-206
7	52430290	52430370	+	ssc-mir-133b
7	53883626	53883709	+	ssc-mir-184
7	57683204	57683284	-	ssc-mir-1839
7	58088717	58088801	+	ssc-mir-9848
7	59924193	59924274	+	ssc-mir-9-3
7	81071323	81071403	-	ssc-mir-208b
7	106158351	106158432	-	ssc-mir-9860
7	123036512	123036601	+	ssc-mir-10387
7	128658300	128658380	+	ssc-mir-345-1
7	128734437	128734509	-	ssc-mir-9830
7	132069400	132069483	-	ssc-mir-493
7	132079003	132079083	+	ssc-mir-432
7	132079194	132079276	+	ssc-mir-136
7	132099553	132099633	+	ssc-mir-127
8	4277238	4277319	+	ssc-mir-95
8	15443762	15443846	-	ssc-mir-218-1
8	30929507	30929600	-	ssc-mir-9840
8	31012153	31012246	-	ssc-mir-9840
8	31672459	31672539	+	ssc-mir-574
8	78935970	78936062	+	ssc-mir-10389
8	78936048	78936140	+	ssc-mir-10389
8	119024451	119024545	+	ssc-mir-9792
8	122371904	122371985	-	ssc-mir-9843
8	144946100	144946198	-	ssc-mir-9846
9	5427130	5427225	-	ssc-mir-10390
9	7935635	7935703	-	ssc-mir-139
9	10800191	10800282	-	ssc-mir-326
9	15120477	15120557	-	ssc-mir-708
9	31199350	31199411	+	ssc-mir-7143
9	36543703	36543799	-	ssc-mir-9833
9	44166873	44166953	-	ssc-mir-34c-1
9	53370787	53370856	-	ssc-mir-9818
9	54210990	54211069	-	ssc-mir-9804
9	54334908	54334988	-	ssc-mir-125b-1
9	54378059	54378139	-	ssc-let-7a-1
9	54383382	54383462	-	ssc-mir-100
9	80161824	80161905	-	ssc-mir-489
9	101337074	101337147	-	ssc-mir-9806-2
9	101340155	101340228	-	ssc-mir-9806-3
9	101343243	101343316	-	ssc-mir-9806-4
9	126099461	126099571	-	ssc-mir-214
9	126105251	126105327	-	ssc-mir-199a-1
9	146808292	146808361	-	ssc-mir-205
9	148552438	148552522	+	ssc-mir-29b-2
9	148552997	148553085	+	ssc-mir-29c
UScaf1043	80923	80991	+	ssc-mir-148a
UScaf1148	53415	53475	+	ssc-mir-7136
UScaf1267	26754	26836	-	ssc-mir-218-2
UScaf1324	126746	126807	+	ssc-mir-7140
UScaf1441	36265	36326	-	ssc-mir-7143
UScaf1770	75366	75446	+	ssc-mir-455
UScaf1855	7087	7167	+	ssc-mir-151
UScaf1993	9369	9451	+	ssc-mir-1249-2
UScaf2048	70414	70493	+	ssc-mir-15a
UScaf2048	70557	70636	+	ssc-mir-16-2
UScaf2076	80978	81054	+	ssc-mir-10384-2
UScaf2115	27138	27220	-	ssc-mir-381
UScaf2115	30857	30937	-	ssc-mir-376a
UScaf2115	32036	32114	-	ssc-mir-376c
UScaf2138	214203	214286	-	ssc-mir-184
UScaf2553	133183	133264	-	ssc-mir-155
UScaf2610	3466	3548	-	ssc-mir-486-2
UScaf2837	52753	52836	-	ssc-mir-652
UScaf2882	17131	17214	-	ssc-mir-190b
UScaf3120	17247	17327	-	ssc-mir-127
UScaf3160	200546	200653	+	ssc-mir-30a
UScaf3160	226517	226597	+	ssc-mir-30c-2
UScaf3177	3348	3428	+	ssc-mir-542
UScaf3177	4053	4134	+	ssc-mir-450c
UScaf3177	4173	4279	+	ssc-mir-450a
UScaf3177	4358	4438	+	ssc-mir-450b
UScaf3389	105390	105476	+	ssc-mir-339-2
UScaf3700	125788	125893	-	ssc-mir-124a-1
UScaf3737	46361	46441	-	ssc-mir-1307
UScaf3747	76560	76644	-	ssc-mir-9795
UScaf3775	156266	156342	-	ssc-mir-30b
UScaf3878	40640	40724	+	ssc-mir-26a
UScaf3901	115019	115097	-	ssc-mir-4338
UScaf4148	37165	37240	-	ssc-mir-1388
UScaf4186	17724	17796	-	ssc-mir-330
UScaf4309	1747	1818	-	ssc-mir-10383
UScaf530	323346	323437	+	ssc-mir-9787
UScaf689	55342	55416	-	ssc-mir-9839
UScaf726	107288	107358	+	ssc-mir-140
UScaf756	56015	56080	+	ssc-mir-26b
UScaf832	169149	169235	+	ssc-mir-28
UScaf935	17871	17934	-	ssc-mir-9825
X	13871052	13871147	-	ssc-mir-9794
X	38596106	38596194	+	ssc-mir-9786-1
X	38788663	38788751	-	ssc-mir-9786-2
X	45274873	45274943	-	ssc-mir-221
X	45275613	45275693	-	ssc-mir-222
X	45362352	45362432	+	ssc-mir-9859
X	48632025	48632105	+	ssc-mir-532
X	48637994	48638074	+	ssc-mir-500
X	48638466	48638545	+	ssc-mir-362
X	48640821	48640890	+	ssc-mir-660
X	51800864	51800944	-	ssc-mir-98
X	51801728	51801811	-	ssc-let-7f-1
X	53138319	53138378	+	ssc-mir-10388
X	56757045	56757128	-	ssc-mir-1468
X	58752425	58752504	+	ssc-mir-223
X	63280928	63281008	+	ssc-mir-676-1
X	67425032	67425110	-	ssc-mir-421
X	67425186	67425266	-	ssc-mir-374b
X	67530196	67530275	-	ssc-mir-545
X	67530361	67530441	-	ssc-mir-374a
X	69436727	69436821	+	ssc-mir-325
X	69673008	69673102	-	ssc-mir-325
X	78804780	78804860	-	ssc-mir-361
X	117608201	117608277	-	ssc-mir-2483
X	126199347	126199427	-	ssc-mir-363-1
X	126199512	126199592	-	ssc-mir-92a-2
X	126199650	126199730	-	ssc-mir-19b-2
X	126199775	126199855	-	ssc-mir-20b-1
X	126200019	126200102	-	ssc-mir-18b
X	126200183	126200264	-	ssc-mir-106a
X	129654206	129654286	+	ssc-mir-504
X	129677236	129677329	+	ssc-mir-9809
X	130835642	130835722	-	ssc-mir-505
X	140860060	140860141	-	ssc-mir-224
X	140861113	140861193	-	ssc-mir-452
X	141091501	141091582	-	ssc-mir-105-1
X	141093619	141093699	-	ssc-mir-105-2

## Sheet: Raw Reads
SampleNumber	Tile	NumberOfReadsRaw	NumberOfReadsPF
0	11101	12200	3596
1	11101	10162	10162
2	11101	13627	13627
3	11101	1508	1508
4	11101	10478	10478
5	11101	12487	12487
6	11101	13536	13536
7	11101	4837	4837
8	11101	12659	12659
9	11101	6374	6374
10	11101	6810	6810
11	11101	5990	5990
12	11101	7432	7432
13	11101	8601	8601
14	11101	7448	7448
15	11101	4780	4780
16	11101	6971	6971
17	11101	3801	3801
18	11101	4536	4536
19	11101	1862	1862
20	11101	3988	3988
21	11101	4133	4133
22	11101	6795	6795
23	11101	235	235
24	11101	3142	3142
0	11102	12024	3617
1	11102	10255	10255
2	11102	13988	13988
3	11102	1556	1556
4	11102	10435	10435
5	11102	12495	12495
6	11102	13349	13349
7	11102	4816	4816
8	11102	12981	12981
9	11102	6755	6755
10	11102	6882	6882
11	11102	6039	6039
12	11102	7438	7438
13	11102	8710	8710
14	11102	7458	7458
15	11102	4555	4555
16	11102	6753	6753
17	11102	4206	4206
18	11102	4729	4729
19	11102	1971	1971
20	11102	4089	4089
21	11102	4412	4412
22	11102	7231	7231
23	11102	253	253
24	11102	3415	3415
0	11103	12701	3855
1	11103	10454	10454
2	11103	14572	14572
3	11103	1531	1531
4	11103	10699	10699
5	11103	12925	12925
6	11103	13502	13502
7	11103	4767	4767
8	11103	13168	13168
9	11103	7089	7089
10	11103	6939	6939
11	11103	6425	6425
12	11103	7524	7524
13	11103	9086	9086
14	11103	7633	7633
15	11103	4681	4681
16	11103	6589	6589
17	11103	4732	4732
18	11103	4733	4733
19	11103	2055	2055
20	11103	4343	4343
21	11103	4579	4579
22	11103	7424	7424
23	11103	317	317
24	11103	3776	3776
0	11104	65354	4105
1	11104	10903	10903
2	11104	14727	14727
3	11104	1639	1639
4	11104	10978	10978
5	11104	14207	14207
6	11104	14444	14444
7	11104	4823	4823
8	11104	13254	13254
9	11104	7673	7673
10	11104	7198	7198
11	11104	6534	6534
12	11104	7754	7754
13	11104	9179	9179
14	11104	7870	7870
15	11104	4869	4869
16	11104	6769	6769
17	11104	5104	5104
18	11104	4992	4992
19	11104	2228	2228
20	11104	4673	4673
21	11104	5100	5100
22	11104	8104	8104
23	11104	315	315
24	11104	4110	4110
0	11105	12589	4077
1	11105	10844	10844
2	11105	14390	14390
3	11105	1684	1684
4	11105	11017	11017
5	11105	14346	14346
6	11105	14337	14337
7	11105	4738	4738
8	11105	12945	12945
9	11105	7992	7992
10	11105	7319	7319
11	11105	6659	6659
12	11105	7873	7873
13	11105	9174	9174
14	11105	8036	8036
15	11105	5132	5132
16	11105	6532	6532
17	11105	5769	5769
18	11105	5091	5091
19	11105	2342	2342
20	11105	4759	4759
21	11105	5413	5413
22	11105	8382	8382
23	11105	347	347
24	11105	4363	4363
0	11106	13431	4319
1	11106	11504	11504
2	11106	14252	14252
3	11106	1631	1631
4	11106	10570	10570
5	11106	14726	14726
6	11106	14219	14219
7	11106	4719	4719
8	11106	12933	12933
9	11106	8236	8236
10	11106	6918	6918
11	11106	6494	6494
12	11106	7813	7813
13	11106	8807	8807
14	11106	7987	7987
15	11106	5087	5087
16	11106	6444	6444
17	11106	5935	5935
18	11106	5055	5055
19	11106	2452	2452
20	11106	4932	4932
21	11106	5529	5529
22	11106	8794	8794
23	11106	379	379
24	11106	4649	4649
0	11107	13347	4407
1	11107	11612	11612
2	11107	14432	14432
3	11107	1608	1608
4	11107	10792	10792
5	11107	14390	14390
6	11107	14062	14062
7	11107	4633	4633
8	11107	13006	13006
9	11107	8636	8636
10	11107	7114	7114
11	11107	6634	6634
12	11107	7768	7768
13	11107	9091	9091
14	11107	7965	7965
15	11107	5264	5264
16	11107	6415	6415
17	11107	6161	6161
18	11107	5244	5244
19	11107	2553	2553
20	11107	5041	5041
21	11107	5843	5843
22	11107	8952	8952
23	11107	450	450
24	11107	4953	4953
0	11108	13127	4496
1	11108	11381	11381
2	11108	14291	14291
3	11108	1581	1581
4	11108	10823	10823
5	11108	14555	14555
6	11108	14051	14051
7	11108	4725	4725
8	11108	12974	12974
9	11108	8778	8778
10	11108	7173	7173
11	11108	6658	6658
12	11108	7778	7778
13	11108	8991	8991
14	11108	8032	8032
15	11108	5242	5242
16	11108	6294	6294
17	11108	6383	6383
18	11108	5124	5124
19	11108	2645	2645
20	11108	5237	5237
21	11108	6114	6114
22	11108	9203	9203
23	11108	445	445
24	11108	4979	4979
0	11109	13260	4398
1	11109	11530	11530
2	11109	14342	14342
3	11109	1634	1634
4	11109	10789	10789
5	11109	14567	14567
6	11109	13871	13871
7	11109	4665	4665
8	11109	12853	12853
9	11109	8717	8717
10	11109	7043	7043
11	11109	6779	6779
12	11109	7684	7684
13	11109	8885	8885
14	11109	7962	7962
15	11109	5203	5203
16	11109	6440	6440
17	11109	6723	6723
18	11109	5173	5173
19	11109	2665	2665
20	11109	5312	5312
21	11109	6084	6084
22	11109	9238	9238
23	11109	439	439
24	11109	5200	5200
0	11110	13092	4502
1	11110	11482	11482
2	11110	14329	14329
3	11110	1624	1624
4	11110	10776	10776
5	11110	14351	14351
6	11110	13960	13960
7	11110	4596	4596
8	11110	12772	12772
9	11110	8657	8657
10	11110	7119	7119
11	11110	6939	6939
12	11110	7829	7829
13	11110	8922	8922
14	11110	7860	7860
15	11110	5283	5283
16	11110	6443	6443
17	11110	6560	6560
18	11110	5208	5208
19	11110	2658	2658
20	11110	5211	5211
21	11110	6345	6345
22	11110	9143	9143
23	11110	468	468
24	11110	5269	5269
0	11111	13390	4552
1	11111	11571	11571
2	11111	14173	14173
3	11111	1655	1655
4	11111	10725	10725
5	11111	14163	14163
6	11111	13983	13983
7	11111	4687	4687
8	11111	12791	12791
9	11111	8763	8763
10	11111	7010	7010
11	11111	6833	6833
12	11111	7763	7763
13	11111	9019	9019
14	11111	7925	7925
15	11111	5236	5236
16	11111	6331	6331
17	11111	6583	6583
18	11111	5188	5188
19	11111	2634	2634
20	11111	5193	5193
21	11111	6500	6500
22	11111	9133	9133
23	11111	465	465
24	11111	5156	5156
0	11112	12874	4259
1	11112	11546	11546
2	11112	14134	14134
3	11112	1650	1650
4	11112	10569	10569
5	11112	14408	14408
6	11112	13898	13898
7	11112	4621	4621
8	11112	12781	12781
9	11112	8703	8703
10	11112	6982	6982
11	11112	6867	6867
12	11112	7706	7706
13	11112	8926	8926
14	11112	7725	7725
15	11112	5086	5086
16	11112	6515	6515
17	11112	6666	6666
18	11112	5253	5253
19	11112	2700	2700
20	11112	5047	5047
21	11112	6388	6388
22	11112	9089	9089
23	11112	437	437
24	11112	5278	5278
0	11201	13043	4351
1	11201	11271	11271
2	11201	14068	14068
3	11201	1532	1532
4	11201	10526	10526
5	11201	14402	14402
6	11201	13961	13961
7	11201	4560	4560
8	11201	12490	12490
9	11201	8676	8676
10	11201	6929	6929
11	11201	6854	6854
12	11201	7686	7686
13	11201	8748	8748
14	11201	7865	7865
15	11201	5122	5122
16	11201	6379	6379
17	11201	6635	6635
18	11201	4941	4941
19	11201	2533	2533
20	11201	5212	5212
21	11201	6617	6617
22	11201	9060	9060
23	11201	442	442
24	11201	5205	5205
0	11202	13091	4386
1	11202	11244	11244
2	11202	13867	13867
3	11202	1730	1730
4	11202	10625	10625
5	11202	14113	14113
6	11202	13825	13825
7	11202	4612	4612
8	11202	12631	12631
9	11202	8709	8709
10	11202	6776	6776
11	11202	7008	7008
12	11202	7644	7644
13	11202	8870	8870
14	11202	7806	7806
15	11202	5109	5109
16	11202	6398	6398
17	11202	6807	6807
18	11202	5082	5082
19	11202	2616	2616
20	11202	5191	5191
21	11202	6458	6458
22	11202	9055	9055
23	11202	468	468
24	11202	5210	5210
0	11203	13507	4714
1	11203	11136	11136
2	11203	14011	14011
3	11203	1649	1649
4	11203	10402	10402
5	11203	14298	14298
6	11203	13716	13716
7	11203	4606	4606
8	11203	12705	12705
9	11203	8577	8577
10	11203	6732	6732
11	11203	6855	6855
12	11203	7622	7622
13	11203	8798	8798
14	11203	7663	7663
15	11203	5211	5211
16	11203	6362	6362
17	11203	6633	6633
18	11203	4997	4997
19	11203	2572	2572
20	11203	5093	5093
21	11203	6553	6553
22	11203	8783	8783
23	11203	426	426
24	11203	5232	5232
0	11204	12706	4279
1	11204	11249	11249
2	11204	13949	13949
3	11204	1582	1582
4	11204	10532	10532
5	11204	14193	14193
6	11204	13792	13792
7	11204	4454	4454
8	11204	12646	12646
9	11204	8698	8698
10	11204	7019	7019
11	11204	6791	6791
12	11204	7626	7626
13	11204	8804	8804
14	11204	7848	7848
15	11204	5163	5163
16	11204	6324	6324
17	11204	6703	6703
18	11204	5048	5048
19	11204	2681	2681
20	11204	5246	5246
21	11204	6510	6510
22	11204	9041	9041
23	11204	459	459
24	11204	5291	5291
0	11205	12793	4324
1	11205	11441	11441
2	11205	14098	14098
3	11205	1687	1687
4	11205	10347	10347
5	11205	13894	13894
6	11205	13631	13631
7	11205	4639	4639
8	11205	12671	12671
9	11205	8755	8755
10	11205	6815	6815
11	11205	6885	6885
12	11205	7598	7598
13	11205	8649	8649
14	11205	7811	7811
15	11205	5219	5219
16	11205	6304	6304
17	11205	6669	6669
18	11205	4981	4981
19	11205	2632	2632
20	11205	5063	5063
21	11205	6572	6572
22	11205	8831	8831
23	11205	456	456
24	11205	5141	5141
0	11206	12708	4406
1	11206	11198	11198
2	11206	13815	13815
3	11206	1637	1637
4	11206	10353	10353
5	11206	14072	14072
6	11206	13670	13670
7	11206	4645	4645
8	11206	12412	12412
9	11206	8565	8565
10	11206	6930	6930
11	11206	6828	6828
12	11206	7709	7709
13	11206	8573	8573
14	11206	7573	7573
15	11206	5117	5117
16	11206	6360	6360
17	11206	6683	6683
18	11206	5077	5077
19	11206	2608	2608
20	11206	5049	5049
21	11206	6454	6454
22	11206	8850	8850
23	11206	497	497
24	11206	5086	5086
0	11207	12725	4401
1	11207	11260	11260
2	11207	13998	13998
3	11207	1689	1689
4	11207	10466	10466
5	11207	13886	13886
6	11207	13729	13729
7	11207	4599	4599
8	11207	12433	12433
9	11207	8442	8442
10	11207	6850	6850
11	11207	6734	6734
12	11207	7613	7613
13	11207	8753	8753
14	11207	7681	7681
15	11207	5146	5146
16	11207	6210	6210
17	11207	6650	6650
18	11207	5053	5053
19	11207	2586	2586
20	11207	5062	5062
21	11207	6361	6361
22	11207	8958	8958
23	11207	393	393
24	11207	4873	4873
0	11208	12439	4271
1	11208	11169	11169
2	11208	14013	14013
3	11208	1708	1708
4	11208	10397	10397
5	11208	13948	13948
6	11208	13733	13733
7	11208	4632	4632
8	11208	12482	12482
9	11208	8543	8543
10	11208	6876	6876
11	11208	6760	6760
12	11208	7572	7572
13	11208	8568	8568
14	11208	7811	7811
15	11208	5153	5153
16	11208	6328	6328
17	11208	6643	6643
18	11208	4999	4999
19	11208	2567	2567
20	11208	4972	4972
21	11208	6558	6558
22	11208	8907	8907
23	11208	441	441
24	11208	5193	5193
0	11209	12626	4417
1	11209	10936	10936
2	11209	14055	14055
3	11209	1607	1607
4	11209	10552	10552
5	11209	14059	14059
6	11209	13842	13842
7	11209	4719	4719
8	11209	12566	12566
9	11209	8589	8589
10	11209	6815	6815
11	11209	6790	6790
12	11209	7531	7531
13	11209	8586	8586
14	11209	7869	7869
15	11209	5217	5217
16	11209	6453	6453
17	11209	6566	6566
18	11209	5011	5011
19	11209	2649	2649
20	11209	5011	5011
21	11209	6473	6473
22	11209	8921	8921
23	11209	463	463
24	11209	5166	5166
0	11210	12705	4374
1	11210	11166	11166
2	11210	13811	13811
3	11210	1591	1591
4	11210	10442	10442
5	11210	14018	14018
6	11210	13783	13783
7	11210	4621	4621
8	11210	12432	12432
9	11210	8622	8622
10	11210	7093	7093
11	11210	6650	6650
12	11210	7342	7342
13	11210	8622	8622
14	11210	7762	7762
15	11210	5070	5070
16	11210	6218	6218
17	11210	6693	6693
18	11210	4955	4955
19	11210	2573	2573
20	11210	5069	5069
21	11210	6353	6353
22	11210	8923	8923
23	11210	440	440
24	11210	5199	5199
0	11211	12893	4339
1	11211	11329	11329
2	11211	13694	13694
3	11211	1627	1627
4	11211	10366	10366
5	11211	13893	13893
6	11211	13867	13867
7	11211	4644	4644
8	11211	12582	12582
9	11211	8565	8565
10	11211	6772	6772
11	11211	6698	6698
12	11211	7624	7624
13	11211	8543	8543
14	11211	7700	7700
15	11211	5227	5227
16	11211	6362	6362
17	11211	6521	6521
18	11211	4905	4905
19	11211	2623	2623
20	11211	5052	5052
21	11211	6483	6483
22	11211	8831	8831
23	11211	470	470
24	11211	5063	5063
0	11212	12360	4191
1	11212	10921	10921
2	11212	13943	13943
3	11212	1617	1617
4	11212	10527	10527
5	11212	13815	13815
6	11212	13487	13487
7	11212	4663	4663
8	11212	12372	12372
9	11212	8543	8543
10	11212	6791	6791
11	11212	6794	6794
12	11212	7620	7620
13	11212	8606	8606
14	11212	7645	7645
15	11212	5001	5001
16	11212	6361	6361
17	11212	6411	6411
18	11212	4972	4972
19	11212	2590	2590
20	11212	5135	5135
21	11212	6323	6323
22	11212	8901	8901
23	11212	428	428
24	11212	5124	5124
0	11301	11641	3957
1	11301	10907	10907
2	11301	13747	13747
3	11301	1630	1630
4	11301	10271	10271
5	11301	13852	13852
6	11301	13627	13627
7	11301	4523	4523
8	11301	12399	12399
9	11301	8551	8551
10	11301	6864	6864
11	11301	6706	6706
12	11301	7486	7486
13	11301	8650	8650
14	11301	7778	7778
15	11301	5093	5093
16	11301	6145	6145
17	11301	6673	6673
18	11301	4898	4898
19	11301	2444	2444
20	11301	5125	5125
21	11301	6439	6439
22	11301	8832	8832
23	11301	479	479
24	11301	5355	5355
0	11302	11816	4041
1	11302	10976	10976
2	11302	13822	13822
3	11302	1594	1594
4	11302	10114	10114
5	11302	13695	13695
6	11302	13413	13413
7	11302	4435	4435
8	11302	12270	12270
9	11302	8496	8496
10	11302	6830	6830
11	11302	6784	6784
12	11302	7400	7400
13	11302	8670	8670
14	11302	7770	7770
15	11302	5005	5005
16	11302	6283	6283
17	11302	6688	6688
18	11302	4943	4943
19	11302	2539	2539
20	11302	5085	5085
21	11302	6369	6369
22	11302	8994	8994
23	11302	459	459
24	11302	5038	5038
0	11303	11840	4146
1	11303	11047	11047
2	11303	13660	13660
3	11303	1588	1588
4	11303	10383	10383
5	11303	13866	13866
6	11303	13447	13447
7	11303	4436	4436
8	11303	12528	12528
9	11303	8458	8458
10	11303	6787	6787
11	11303	6681	6681
12	11303	7488	7488
13	11303	8639	8639
14	11303	7690	7690
15	11303	5068	5068
16	11303	6048	6048
17	11303	6460	6460
18	11303	4995	4995
19	11303	2505	2505
20	11303	5140	5140
21	11303	6446	6446
22	11303	8880	8880
23	11303	426	426
24	11303	4943	4943
0	11304	11596	4016
1	11304	10953	10953
2	11304	13799	13799
3	11304	1609	1609
4	11304	10271	10271
5	11304	13677	13677
6	11304	13666	13666
7	11304	4473	4473
8	11304	12425	12425
9	11304	8436	8436
10	11304	6743	6743
11	11304	6694	6694
12	11304	7605	7605
13	11304	8514	8514
14	11304	7674	7674
15	11304	5068	5068
16	11304	6127	6127
17	11304	6623	6623
18	11304	4900	4900
19	11304	2483	2483
20	11304	5012	5012
21	11304	6349	6349
22	11304	8985	8985
23	11304	413	413
24	11304	5005	5005
0	11305	11906	4155
1	11305	11094	11094
2	11305	13740	13740
3	11305	1665	1665
4	11305	10235	10235
5	11305	13779	13779
6	11305	13510	13510
7	11305	4533	4533
8	11305	12291	12291
9	11305	8617	8617
10	11305	6681	6681
11	11305	6665	6665
12	11305	7368	7368
13	11305	8506	8506
14	11305	7475	7475
15	11305	5134	5134
16	11305	6289	6289
17	11305	6648	6648
18	11305	4932	4932
19	11305	2531	2531
20	11305	4997	4997
21	11305	6568	6568
22	11305	8827	8827
23	11305	494	494
24	11305	4990	4990
0	11306	11905	4215
1	11306	11164	11164
2	11306	13750	13750
3	11306	1637	1637
4	11306	10318	10318
5	11306	13931	13931
6	11306	13562	13562
7	11306	4563	4563
8	11306	12253	12253
9	11306	8330	8330
10	11306	6925	6925
11	11306	6770	6770
12	11306	7444	7444
13	11306	8501	8501
14	11306	7536	7536
15	11306	4974	4974
16	11306	6238	6238
17	11306	6482	6482
18	11306	5054	5054
19	11306	2618	2618
20	11306	4943	4943
21	11306	6381	6381
22	11306	9012	9012
23	11306	427	427
24	11306	5059	5059
0	11307	11424	3920
1	11307	11075	11075
2	11307	13710	13710
3	11307	1571	1571
4	11307	10356	10356
5	11307	13980	13980
6	11307	13527	13527
7	11307	4637	4637
8	11307	12161	12161
9	11307	8602	8602
10	11307	6737	6737
11	11307	6771	6771
12	11307	7450	7450
13	11307	8584	8584
14	11307	7605	7605
15	11307	5012	5012
16	11307	6306	6306
17	11307	6519	6519
18	11307	5044	5044
19	11307	2545	2545
20	11307	5175	5175
21	11307	6546	6546
22	11307	8778	8778
23	11307	462	462
24	11307	5156	5156
0	11308	11895	4272
1	11308	11200	11200
2	11308	13790	13790
3	11308	1626	1626
4	11308	10146	10146
5	11308	13858	13858
6	11308	13403	13403
7	11308	4678	4678
8	11308	12193	12193
9	11308	8481	8481
10	11308	6809	6809
11	11308	6666	6666
12	11308	7430	7430
13	11308	8629	8629
14	11308	7654	7654
15	11308	5024	5024
16	11308	6229	6229
17	11308	6519	6519
18	11308	4960	4960
19	11308	2594	2594
20	11308	5082	5082
21	11308	6470	6470
22	11308	8875	8875
23	11308	455	455
24	11308	5175	5175
0	11309	11558	4041
1	11309	11188	11188
2	11309	13594	13594
3	11309	1621	1621
4	11309	10429	10429
5	11309	13802	13802
6	11309	13421	13421
7	11309	4613	4613
8	11309	12290	12290
9	11309	8647	8647
10	11309	6728	6728
11	11309	6642	6642
12	11309	7484	7484
13	11309	8548	8548
14	11309	7693	7693
15	11309	4985	4985
16	11309	6232	6232
17	11309	6629	6629
18	11309	4971	4971
19	11309	2562	2562
20	11309	5062	5062
21	11309	6395	6395
22	11309	8907	8907
23	11309	435	435
24	11309	5010	5010
0	11310	11779	4230
1	11310	11147	11147
2	11310	13806	13806
3	11310	1553	1553
4	11310	10267	10267
5	11310	13975	13975
6	11310	13683	13683
7	11310	4557	4557
8	11310	12272	12272
9	11310	8381	8381
10	11310	6839	6839
11	11310	6863	6863
12	11310	7424	7424
13	11310	8623	8623
14	11310	7630	7630
15	11310	5122	5122
16	11310	6215	6215
17	11310	6549	6549
18	11310	4978	4978
19	11310	2659	2659
20	11310	5060	5060
21	11310	6366	6366
22	11310	8971	8971
23	11310	472	472
24	11310	5161	5161
0	11311	11854	4123
1	11311	11100	11100
2	11311	13788	13788
3	11311	1591	1591
4	11311	10353	10353
5	11311	13802	13802
6	11311	13528	13528
7	11311	4494	4494
8	11311	12298	12298
9	11311	8631	8631
10	11311	6759	6759
11	11311	6736	6736
12	11311	7563	7563
13	11311	8599	8599
14	11311	7538	7538
15	11311	5108	5108
16	11311	6243	6243
17	11311	6604	6604
18	11311	5002	5002
19	11311	2675	2675
20	11311	5149	5149
21	11311	6459	6459
22	11311	8810	8810
23	11311	445	445
24	11311	5067	5067
0	11312	11736	4061
1	11312	11318	11318
2	11312	13887	13887
3	11312	1545	1545
4	11312	10382	10382
5	11312	14077	14077
6	11312	13590	13590
7	11312	4484	4484
8	11312	12474	12474
9	11312	8469	8469
10	11312	6790	6790
11	11312	6772	6772
12	11312	7637	7637
13	11312	8494	8494
14	11312	7687	7687
15	11312	5098	5098
16	11312	6327	6327
17	11312	6509	6509
18	11312	5011	5011
19	11312	2643	2643
20	11312	4927	4927
21	11312	6385	6385
22	11312	8779	8779
23	11312	459	459
24	11312	5145	5145
0	21101	13729	4149
1	21101	11583	11583
2	21101	15386	15386
3	21101	1715	1715
4	21101	11340	11340
5	21101	14890	14890
6	21101	14786	14786
7	21101	5035	5035
8	21101	13863	13863
9	21101	8279	8279
10	21101	7482	7482
11	21101	6863	6863
12	21101	8240	8240
13	21101	9675	9675
14	21101	8420	8420
15	21101	5326	5326
16	21101	6926	6926
17	21101	6023	6023
18	21101	5305	5305
19	21101	2624	2624
20	21101	5059	5059
21	21101	5726	5726
22	21101	8909	8909
23	21101	384	384
24	21101	4778	4778
0	21102	13269	4127
1	21102	11701	11701
2	21102	15267	15267
3	21102	1659	1659
4	21102	11564	11564
5	21102	15006	15006
6	21102	15017	15017
7	21102	4958	4958
8	21102	13729	13729
9	21102	8613	8613
10	21102	7480	7480
11	21102	7166	7166
12	21102	8035	8035
13	21102	9673	9673
14	21102	8367	8367
15	21102	5320	5320
16	21102	6775	6775
17	21102	6115	6115
18	21102	5312	5312
19	21102	2571	2571
20	21102	5089	5089
21	21102	5927	5927
22	21102	9152	9152
23	21102	415	415
24	21102	4864	4864
0	21103	13436	4141
1	21103	11803	11803
2	21103	15167	15167
3	21103	1756	1756
4	21103	11199	11199
5	21103	15153	15153
6	21103	15039	15039
7	21103	4968	4968
8	21103	13691	13691
9	21103	8570	8570
10	21103	7401	7401
11	21103	7005	7005
12	21103	8286	8286
13	21103	9474	9474
14	21103	8141	8141
15	21103	5396	5396
16	21103	6803	6803
17	21103	6374	6374
18	21103	5404	5404
19	21103	2609	2609
20	21103	5267	5267
21	21103	6018	6018
22	21103	9098	9098
23	21103	431	431
24	21103	4800	4800
0	21104	13249	4150
1	21104	11741	11741
2	21104	15242	15242
3	21104	1702	1702
4	21104	11192	11192
5	21104	15068	15068
6	21104	14953	14953
7	21104	4897	4897
8	21104	13622	13622
9	21104	8885	8885
10	21104	7476	7476
11	21104	7134	7134
12	21104	8119	8119
13	21104	9370	9370
14	21104	8443	8443
15	21104	5381	5381
16	21104	6723	6723
17	21104	6492	6492
18	21104	5522	5522
19	21104	2611	2611
20	21104	5208	5208
21	21104	6158	6158
22	21104	9463	9463
23	21104	433	433
24	21104	4970	4970
0	21105	12958	4033
1	21105	11749	11749
2	21105	14990	14990
3	21105	1747	1747
4	21105	11188	11188
5	21105	14964	14964
6	21105	14767	14767
7	21105	4863	4863
8	21105	13459	13459
9	21105	8808	8808
10	21105	7496	7496
11	21105	7231	7231
12	21105	8081	8081
13	21105	9266	9266
14	21105	8285	8285
15	21105	5501	5501
16	21105	6835	6835
17	21105	6575	6575
18	21105	5424	5424
19	21105	2717	2717
20	21105	5266	5266
21	21105	6174	6174
22	21105	9501	9501
23	21105	464	464
24	21105	5188	5188
0	21106	12989	4120
1	21106	12024	12024
2	21106	14748	14748
3	21106	1682	1682
4	21106	11072	11072
5	21106	14785	14785
6	21106	14446	14446
7	21106	4851	4851
8	21106	13373	13373
9	21106	8960	8960
10	21106	7068	7068
11	21106	7140	7140
12	21106	8066	8066
13	21106	9277	9277
14	21106	8190	8190
15	21106	5341	5341
16	21106	6545	6545
17	21106	6697	6697
18	21106	5418	5418
19	21106	2756	2756
20	21106	5263	5263
21	21106	6264	6264
22	21106	9409	9409
23	21106	441	441
24	21106	5223	5223
0	21107	12818	4245
1	21107	11732	11732
2	21107	14934	14934
3	21107	1642	1642
4	21107	10929	10929
5	21107	14928	14928
6	21107	14641	14641
7	21107	4830	4830
8	21107	13476	13476
9	21107	8972	8972
10	21107	7272	7272
11	21107	7022	7022
12	21107	8024	8024
13	21107	9191	9191
14	21107	8221	8221
15	21107	5330	5330
16	21107	6554	6554
17	21107	6916	6916
18	21107	5297	5297
19	21107	2737	2737
20	21107	5289	5289
21	21107	6405	6405
22	21107	9224	9224
23	21107	462	462
24	21107	5410	5410
0	21108	12539	4005
1	21108	11705	11705
2	21108	15036	15036
3	21108	1656	1656
4	21108	11042	11042
5	21108	14765	14765
6	21108	14491	14491
7	21108	4841	4841
8	21108	13260	13260
9	21108	9054	9054
10	21108	7393	7393
11	21108	7275	7275
12	21108	7947	7947
13	21108	9067	9067
14	21108	8191	8191
15	21108	5425	5425
16	21108	6661	6661
17	21108	6934	6934
18	21108	5304	5304
19	21108	2753	2753
20	21108	5361	5361
21	21108	6545	6545
22	21108	9284	9284
23	21108	486	486
24	21108	5389	5389
0	21109	12401	3959
1	21109	11789	11789
2	21109	14784	14784
3	21109	1628	1628
4	21109	11043	11043
5	21109	15087	15087
6	21109	14599	14599
7	21109	4735	4735
8	21109	13333	13333
9	21109	8901	8901
10	21109	7190	7190
11	21109	7073	7073
12	21109	7963	7963
13	21109	9131	9131
14	21109	8190	8190
15	21109	5444	5444
16	21109	6614	6614
17	21109	6851	6851
18	21109	5465	5465
19	21109	2781	2781
20	21109	5303	5303
21	21109	6579	6579
22	21109	9495	9495
23	21109	453	453
24	21109	5393	5393
0	21110	12619	4285
1	21110	11959	11959
2	21110	14673	14673
3	21110	1708	1708
4	21110	10761	10761
5	21110	14810	14810
6	21110	14733	14733
7	21110	4859	4859
8	21110	13102	13102
9	21110	8992	8992
10	21110	7318	7318
11	21110	7086	7086
12	21110	8113	8113
13	21110	9075	9075
14	21110	8195	8195
15	21110	5427	5427
16	21110	6531	6531
17	21110	6956	6956
18	21110	5220	5220
19	21110	2749	2749
20	21110	5383	5383
21	21110	6619	6619
22	21110	9367	9367
23	21110	437	437
24	21110	5437	5437
0	21111	12437	3991
1	21111	11768	11768
2	21111	14610	14610
3	21111	1753	1753
4	21111	10905	10905
5	21111	14947	14947
6	21111	14287	14287
7	21111	5009	5009
8	21111	13320	13320
9	21111	9016	9016
10	21111	7028	7028
11	21111	7138	7138
12	21111	7880	7880
13	21111	9113	9113
14	21111	8212	8212
15	21111	5310	5310
16	21111	6723	6723
17	21111	6917	6917
18	21111	5156	5156
19	21111	2652	2652
20	21111	5291	5291
21	21111	6699	6699
22	21111	9228	9228
23	21111	458	458
24	21111	5378	5378
0	21112	12139	3942
1	21112	11641	11641
2	21112	14647	14647
3	21112	1711	1711
4	21112	10834	10834
5	21112	14832	14832
6	21112	14389	14389
7	21112	4820	4820
8	21112	13227	13227
9	21112	9173	9173
10	21112	7273	7273
11	21112	6969	6969
12	21112	7932	7932
13	21112	9090	9090
14	21112	7984	7984
15	21112	5325	5325
16	21112	6479	6479
17	21112	6955	6955
18	21112	5234	5234
19	21112	2709	2709
20	21112	5257	5257
21	21112	6596	6596
22	21112	9447	9447
23	21112	443	443
24	21112	5322	5322
0	21201	12312	4095
1	21201	11535	11535
2	21201	14446	14446
3	21201	1718	1718
4	21201	10895	10895
5	21201	14684	14684
6	21201	14053	14053
7	21201	4708	4708
8	21201	12979	12979
9	21201	8752	8752
10	21201	7066	7066
11	21201	7090	7090
12	21201	7762	7762
13	21201	8967	8967
14	21201	7962	7962
15	21201	5299	5299
16	21201	6449	6449
17	21201	6705	6705
18	21201	5178	5178
19	21201	2616	2616
20	21201	5297	5297
21	21201	6556	6556
22	21201	9146	9146
23	21201	452	452
24	21201	5434	5434
0	21202	12340	4026
1	21202	11536	11536
2	21202	14274	14274
3	21202	1702	1702
4	21202	10632	10632
5	21202	14512	14512
6	21202	14064	14064
7	21202	4677	4677
8	21202	12805	12805
9	21202	8952	8952
10	21202	7066	7066
11	21202	7083	7083
12	21202	7863	7863
13	21202	8963	8963
14	21202	7870	7870
15	21202	5371	5371
16	21202	6530	6530
17	21202	7111	7111
18	21202	5329	5329
19	21202	2622	2622
20	21202	5222	5222
21	21202	6649	6649
22	21202	9433	9433
23	21202	445	445
24	21202	5237	5237
0	21203	12321	4098
1	21203	11520	11520
2	21203	14455	14455
3	21203	1764	1764
4	21203	10719	10719
5	21203	14448	14448
6	21203	14136	14136
7	21203	4771	4771
8	21203	12896	12896
9	21203	8690	8690
10	21203	7036	7036
11	21203	6927	6927
12	21203	7645	7645
13	21203	8872	8872
14	21203	7959	7959
15	21203	5266	5266
16	21203	6678	6678
17	21203	6700	6700
18	21203	5113	5113
19	21203	2622	2622
20	21203	5150	5150
21	21203	6581	6581
22	21203	9129	9129
23	21203	469	469
24	21203	5288	5288
0	21204	12189	4140
1	21204	11468	11468
2	21204	14143	14143
3	21204	1675	1675
4	21204	10819	10819
5	21204	14728	14728
6	21204	14241	14241
7	21204	4780	4780
8	21204	12929	12929
9	21204	8745	8745
10	21204	7121	7121
11	21204	7050	7050
12	21204	7705	7705
13	21204	8900	8900
14	21204	7998	7998
15	21204	5085	5085
16	21204	6411	6411
17	21204	6865	6865
18	21204	5164	5164
19	21204	2574	2574
20	21204	5267	5267
21	21204	6668	6668
22	21204	9281	9281
23	21204	478	478
24	21204	5184	5184
0	21205	12103	4145
1	21205	11308	11308
2	21205	14108	14108
3	21205	1677	1677
4	21205	10785	10785
5	21205	14293	14293
6	21205	13969	13969
7	21205	4708	4708
8	21205	12769	12769
9	21205	8885	8885
10	21205	7048	7048
11	21205	7149	7149
12	21205	7801	7801
13	21205	8922	8922
14	21205	7937	7937
15	21205	5399	5399
16	21205	6430	6430
17	21205	6820	6820
18	21205	5207	5207
19	21205	2591	2591
20	21205	5110	5110
21	21205	6582	6582
22	21205	9055	9055
23	21205	480	480
24	21205	5292	5292
0	21206	12468	4281
1	21206	11357	11357
2	21206	14257	14257
3	21206	1695	1695
4	21206	10766	10766
5	21206	14244	14244
6	21206	13820	13820
7	21206	4562	4562
8	21206	12775	12775
9	21206	8690	8690
10	21206	7054	7054
11	21206	6900	6900
12	21206	7878	7878
13	21206	8829	8829
14	21206	7908	7908
15	21206	5071	5071
16	21206	6487	6487
17	21206	6698	6698
18	21206	5075	5075
19	21206	2684	2684
20	21206	5157	5157
21	21206	6502	6502
22	21206	9174	9174
23	21206	439	439
24	21206	5312	5312
0	21207	12206	4320
1	21207	11414	11414
2	21207	14094	14094
3	21207	1652	1652
4	21207	10714	10714
5	21207	14237	14237
6	21207	13924	13924
7	21207	4713	4713
8	21207	12725	12725
9	21207	8523	8523
10	21207	6867	6867
11	21207	6805	6805
12	21207	7517	7517
13	21207	8620	8620
14	21207	7834	7834
15	21207	5165	5165
16	21207	6309	6309
17	21207	6646	6646
18	21207	5074	5074
19	21207	2609	2609
20	21207	5147	5147
21	21207	6467	6467
22	21207	9250	9250
23	21207	446	446
24	21207	5133	5133
0	21208	12123	4224
1	21208	11573	11573
2	21208	14165	14165
3	21208	1689	1689
4	21208	10741	10741
5	21208	14097	14097
6	21208	13944	13944
7	21208	4621	4621
8	21208	12855	12855
9	21208	8627	8627
10	21208	6967	6967
11	21208	6958	6958
12	21208	7606	7606
13	21208	8754	8754
14	21208	7892	7892
15	21208	5138	5138
16	21208	6537	6537
17	21208	6648	6648
18	21208	5198	5198
19	21208	2683	2683
20	21208	5208	5208
21	21208	6577	6577
22	21208	9076	9076
23	21208	444	444
24	21208	5259	5259
0	21209	12102	4207
1	21209	11402	11402
2	21209	14183	14183
3	21209	1651	1651
4	21209	10724	10724
5	21209	14239	14239
6	21209	13783	13783
7	21209	4524	4524
8	21209	12654	12654
9	21209	8906	8906
10	21209	6888	6888
11	21209	7010	7010
12	21209	7722	7722
13	21209	8942	8942
14	21209	7709	7709
15	21209	5080	5080
16	21209	6422	6422
17	21209	6816	6816
18	21209	5230	5230
19	21209	2784	2784
20	21209	5154	5154
21	21209	6611	6611
22	21209	9138	9138
23	21209	468	468
24	21209	5209	5209
0	21210	12039	4145
1	21210	11644	11644
2	21210	14206	14206
3	21210	1770	1770
4	21210	10563	10563
5	21210	14318	14318
6	21210	13891	13891
7	21210	4573	4573
8	21210	12759	12759
9	21210	8819	8819
10	21210	7037	7037
11	21210	6957	6957
12	21210	7606	7606
13	21210	8789	8789
14	21210	7774	7774
15	21210	5090	5090
16	21210	6306	6306
17	21210	6725	6725
18	21210	5116	5116
19	21210	2622	2622
20	21210	5161	5161
21	21210	6574	6574
22	21210	9199	9199
23	21210	457	457
24	21210	5259	5259
0	21211	11957	4175
1	21211	11261	11261
2	21211	14057	14057
3	21211	1659	1659
4	21211	10631	10631
5	21211	14199	14199
6	21211	13957	13957
7	21211	4643	4643
8	21211	12558	12558
9	21211	8659	8659
10	21211	7025	7025
11	21211	6892	6892
12	21211	7614	7614
13	21211	8931	8931
14	21211	7796	7796
15	21211	5272	5272
16	21211	6447	6447
17	21211	6561	6561
18	21211	5142	5142
19	21211	2661	2661
20	21211	5134	5134
21	21211	6399	6399
22	21211	8860	8860
23	21211	451	451
24	21211	5250	5250
0	21212	12041	4286
1	21212	11365	11365
2	21212	14173	14173
3	21212	1659	1659
4	21212	10564	10564
5	21212	14210	14210
6	21212	13838	13838
7	21212	4713	4713
8	21212	12804	12804
9	21212	8548	8548
10	21212	6949	6949
11	21212	6963	6963
12	21212	7693	7693
13	21212	8862	8862
14	21212	7837	7837
15	21212	5298	5298
16	21212	6437	6437
17	21212	6786	6786
18	21212	5079	5079
19	21212	2580	2580
20	21212	5049	5049
21	21212	6575	6575
22	21212	8977	8977
23	21212	477	477
24	21212	5201	5201
0	21301	9274	2619
1	21301	10902	10902
2	21301	13721	13721
3	21301	1540	1540
4	21301	10326	10326
5	21301	13792	13792
6	21301	13279	13279
7	21301	4475	4475
8	21301	12215	12215
9	21301	8245	8245
10	21301	6711	6711
11	21301	6548	6548
12	21301	7503	7503
13	21301	8520	8520
14	21301	7478	7478
15	21301	4852	4852
16	21301	6146	6146
17	21301	6540	6540
18	21301	4971	4971
19	21301	2546	2546
20	21301	4802	4802
21	21301	6346	6346
22	21301	8722	8722
23	21301	477	477
24	21301	4948	4948
0	21302	13051	4230
1	21302	11193	11193
2	21302	13747	13747
3	21302	1751	1751
4	21302	10356	10356
5	21302	13922	13922
6	21302	13556	13556
7	21302	4650	4650
8	21302	12471	12471
9	21302	8635	8635
10	21302	6928	6928
11	21302	6809	6809
12	21302	7538	7538
13	21302	8377	8377
14	21302	7670	7670
15	21302	4882	4882
16	21302	6286	6286
17	21302	6672	6672
18	21302	5114	5114
19	21302	2591	2591
20	21302	4948	4948
21	21302	6352	6352
22	21302	8952	8952
23	21302	512	512
24	21302	5010	5010
0	21303	11503	4091
1	21303	11227	11227
2	21303	13882	13882
3	21303	1636	1636
4	21303	10319	10319
5	21303	13896	13896
6	21303	13687	13687
7	21303	4509	4509
8	21303	12631	12631
9	21303	8515	8515
10	21303	6904	6904
11	21303	6774	6774
12	21303	7637	7637
13	21303	8596	8596
14	21303	7769	7769
15	21303	5117	5117
16	21303	6153	6153
17	21303	6653	6653
18	21303	5107	5107
19	21303	2635	2635
20	21303	5147	5147
21	21303	6432	6432
22	21303	8891	8891
23	21303	456	456
24	21303	5139	5139
0	21304	11550	4051
1	21304	11166	11166
2	21304	13616	13616
3	21304	1640	1640
4	21304	10558	10558
5	21304	14108	14108
6	21304	13556	13556
7	21304	4625	4625
8	21304	12657	12657
9	21304	8629	8629
10	21304	7003	7003
11	21304	6686	6686
12	21304	7712	7712
13	21304	8743	8743
14	21304	7671	7671
15	21304	4985	4985
16	21304	6318	6318
17	21304	6540	6540
18	21304	4974	4974
19	21304	2615	2615
20	21304	5008	5008
21	21304	6413	6413
22	21304	8794	8794
23	21304	450	450
24	21304	5078	5078
0	21305	11271	3916
1	21305	11036	11036
2	21305	13789	13789
3	21305	1647	1647
4	21305	10309	10309
5	21305	14178	14178
6	21305	13853	13853
7	21305	4611	4611
8	21305	12384	12384
9	21305	8542	8542
10	21305	6863	6863
11	21305	6702	6702
12	21305	7629	7629
13	21305	8614	8614
14	21305	7744	7744
15	21305	5062	5062
16	21305	6317	6317
17	21305	6505	6505
18	21305	5013	5013
19	21305	2595	2595
20	21305	5037	5037
21	21305	6432	6432
22	21305	8986	8986
23	21305	457	457
24	21305	5055	5055
0	21306	11421	4010
1	21306	11156	11156
2	21306	13930	13930
3	21306	1632	1632
4	21306	10323	10323
5	21306	14297	14297
6	21306	13597	13597
7	21306	4684	4684
8	21306	12328	12328
9	21306	8424	8424
10	21306	6808	6808
11	21306	6791	6791
12	21306	7450	7450
13	21306	8605	8605
14	21306	7829	7829
15	21306	5100	5100
16	21306	6312	6312
17	21306	6531	6531
18	21306	5104	5104
19	21306	2598	2598
20	21306	5075	5075
21	21306	6376	6376
22	21306	8876	8876
23	21306	440	440
24	21306	5215	5215
0	21307	11756	3999
1	21307	11053	11053
2	21307	13820	13820
3	21307	1639	1639
4	21307	10235	10235
5	21307	14084	14084
6	21307	13817	13817
7	21307	4453	4453
8	21307	12259	12259
9	21307	8569	8569
10	21307	6909	6909
11	21307	6736	6736
12	21307	7665	7665
13	21307	8578	8578
14	21307	7851	7851
15	21307	5117	5117
16	21307	6227	6227
17	21307	6636	6636
18	21307	5028	5028
19	21307	2583	2583
20	21307	5175	5175
21	21307	6596	6596
22	21307	8777	8777
23	21307	465	465
24	21307	5250	5250
0	21308	11375	4128
1	21308	11145	11145
2	21308	13980	13980
3	21308	1564	1564
4	21308	10300	10300
5	21308	13917	13917
6	21308	13784	13784
7	21308	4593	4593
8	21308	12314	12314
9	21308	8637	8637
10	21308	6910	6910
11	21308	6877	6877
12	21308	7515	7515
13	21308	8608	8608
14	21308	7565	7565
15	21308	5039	5039
16	21308	6379	6379
17	21308	6586	6586
18	21308	5013	5013
19	21308	2546	2546
20	21308	5097	5097
21	21308	6271	6271
22	21308	8973	8973
23	21308	446	446
24	21308	5174	5174
0	21309	11687	4205
1	21309	11075	11075
2	21309	13752	13752
3	21309	1600	1600
4	21309	10446	10446
5	21309	14205	14205
6	21309	13504	13504
7	21309	4547	4547
8	21309	12483	12483
9	21309	8619	8619
10	21309	6910	6910
11	21309	6899	6899
12	21309	7584	7584
13	21309	8493	8493
14	21309	7612	7612
15	21309	5091	5091
16	21309	6373	6373
17	21309	6767	6767
18	21309	5039	5039
19	21309	2497	2497
20	21309	5118	5118
21	21309	6510	6510
22	21309	8898	8898
23	21309	444	444
24	21309	5160	5160
0	21310	11449	4037
1	21310	11103	11103
2	21310	14002	14002
3	21310	1649	1649
4	21310	10482	10482
5	21310	14086	14086
6	21310	13420	13420
7	21310	4512	4512
8	21310	12453	12453
9	21310	8581	8581
10	21310	6914	6914
11	21310	6900	6900
12	21310	7679	7679
13	21310	8613	8613
14	21310	7682	7682
15	21310	5161	5161
16	21310	6299	6299
17	21310	6554	6554
18	21310	4930	4930
19	21310	2592	2592
20	21310	5146	5146
21	21310	6598	6598
22	21310	8901	8901
23	21310	479	479
24	21310	5207	5207
0	21311	11918	4152
1	21311	11350	11350
2	21311	14058	14058
3	21311	1607	1607
4	21311	10512	10512
5	21311	14151	14151
6	21311	13842	13842
7	21311	4553	4553
8	21311	12420	12420
9	21311	8451	8451
10	21311	6856	6856
11	21311	6807	6807
12	21311	7512	7512
13	21311	8637	8637
14	21311	7570	7570
15	21311	5135	5135
16	21311	6183	6183
17	21311	6495	6495
18	21311	5060	5060
19	21311	2623	2623
20	21311	4977	4977
21	21311	6473	6473
22	21311	8901	8901
23	21311	426	426
24	21311	5203	5203
0	21312	11662	4210
1	21312	11162	11162
2	21312	13811	13811
3	21312	1672	1672
4	21312	10424	10424
5	21312	14319	14319
6	21312	13935	13935
7	21312	4548	4548
8	21312	12526	12526
9	21312	8433	8433
10	21312	6898	6898
11	21312	6769	6769
12	21312	7559	7559
13	21312	8770	8770
14	21312	7874	7874
15	21312	5064	5064
16	21312	6243	6243
17	21312	6725	6725
18	21312	5102	5102
19	21312	2643	2643
20	21312	5159	5159
21	21312	6455	6455
22	21312	9006	9006
23	21312	501	501
24	21312	5146	5146

## Sheet: Filtered Reads
Sample ID	Number of Alignments	Attribute	Total Number of Reads		Group	miRNA detected per group
11Aligned.sortedByCoord.out	790995	SPF	333423		EpiTS	405
12Aligned.sortedByCoord.out	997535	SRF	420603		SPF	405
13Aligned.sortedByCoord.out	103524	Post-SRF	40932		SRF	400
15Aligned.sortedByCoord.out	715179	SPF	323811		Post-SRF	357
16Aligned.sortedByCoord.out	860271	SRF	383786
17Aligned.sortedByCoord.out	511364	Post-SRF	220471
18Aligned.sortedByCoord.out	421789	SPF	156448
19Aligned.sortedByCoord.out	391083	SRF	141031
20Aligned.sortedByCoord.out	552567	Post-SRF	192357
25Aligned.sortedByCoord.out	599614	EpiTS	243942
26Aligned.sortedByCoord.out	1035913	EpiTS	392180
27Aligned.sortedByCoord.out	629227	EpiTS	232372
28Aligned.sortedByCoord.out	621309	SPF	281768
29Aligned.sortedByCoord.out	567494	SRF	257743
30Aligned.sortedByCoord.out	388942	Post-SRF	156416
31Aligned.sortedByCoord.out	554964	EpiTS	233149
32Aligned.sortedByCoord.out	430819	SPF	169356
33Aligned.sortedByCoord.out	420681	SRF	156882
34Aligned.sortedByCoord.out	130053	Post-SRF	51114
35Aligned.sortedByCoord.out	378976	EpiTS	141067
36Aligned.sortedByCoord.out	446119	SPF	197421
37Aligned.sortedByCoord.out	688284	SRF	299265
38Aligned.sortedByCoord.out	29182	Post-SRF	13213
39Aligned.sortedByCoord.out	351338	EpiTS	155798
